# Supplementary material for: Arctic Sea Ice Microalga Chlamydomonas latifrons KNF0041: Identification and Statistical Optimization of Medium for Enhanced Biomass and Omega-3/Omega-6
Source: Mar Drugs. 2023 Aug 17;21(8):454. doi: 10.3390/md21080454 (PMC10456082; doi:10.3390/md21080454)
Supplement: Supplementary file 1 [file marinedrugs-21-00454-s001.zip]

Archive with 4 entries (4 files):
- Supplementary Figure S1.png
- Supplementary Figure S2.png
- Supplementary Figure S3.png
- Supplementary Table S1.docx
